# Supplementary material for: ﻿The genus Liocanthydrus Guignot, 1957 (Coleoptera, Noteridae) in Argentina: new records and larval morphology
Source: Zookeys. 2025 Mar 13;1231:371–84. doi: 10.3897/zookeys.1231.144746 (PMC11926605; doi:10.3897/zookeys.1231.144746)
Supplement: XML Treatment for Liocanthydrus nanops [file zookeys.1231.144746-treatment1.xml]

<!DOCTYPE tp:taxon-treatment
  PUBLIC "-//TaxonX//DTD Taxonomic Treatment Publishing DTD v0 20100105//EN" "tax-treatment-NSO.dtd">
<tp:taxon-treatment xmlns:tp="http://www.plazi.org/taxpub"><tp:treatment-meta><kwd-group><label>Taxon classification</label><kwd>
              <named-content content-type="kingdom">Animalia</named-content>
            </kwd><kwd>
              <named-content content-type="order">Coleoptera</named-content>
            </kwd><kwd>
              <named-content content-type="family">Noteridae</named-content>
            </kwd></kwd-group><mixed-citation publication-type="journal"><person-group><name><surname>Urcola</surname><given-names>Juan I.</given-names></name><name><surname>Toledo</surname><given-names>Mario E.</given-names></name><name><surname>Baca</surname><given-names>Stephen M.</given-names></name><name><surname>Michat</surname><given-names>Mariano C.</given-names></name></person-group><article-title>﻿The genus <italic><tp:taxon-name><tp:taxon-name-part taxon-name-part-type="genus" reg="Liocanthydrus">Liocanthydrus</tp:taxon-name-part></tp:taxon-name></italic> Guignot, 1957 (<tp:taxon-name><tp:taxon-name-part taxon-name-part-type="order">Coleoptera</tp:taxon-name-part></tp:taxon-name>, <tp:taxon-name><tp:taxon-name-part taxon-name-part-type="family">Noteridae</tp:taxon-name-part></tp:taxon-name>) in Argentina: new records and larval morphology</article-title><source>Zookeys</source><day>13</day><month>03</month><year>2025</year><volume>1231</volume><fpage>371</fpage><lpage>384</lpage><pub-id pub-id-type="doi">10.3897/zookeys.1231.144746</pub-id></mixed-citation></tp:treatment-meta><tp:nomenclature><label>﻿</label><tp:taxon-name>
            <object-id xmlns:xlink="http://www.w3.org/1999/xlink" content-type="arpha" xlink:type="simple">68B12CA5-5154-5933-9D80-CC295A1C0FE0</object-id>
            <tp:taxon-name-part taxon-name-part-type="genus" reg="Liocanthydrus">Liocanthydrus</tp:taxon-name-part>
            <tp:taxon-name-part taxon-name-part-type="species" reg="nanops">nanops</tp:taxon-name-part>
          </tp:taxon-name><tp:taxon-authority>Baca et al., 2014</tp:taxon-authority><xref ref-type="fig" rid="F1">Figs 1–8</xref><xref ref-type="fig" rid="F2">, 9–12</xref><xref ref-type="fig" rid="F3">, 16</xref><xref ref-type="fig" rid="F5">, 18–20</xref><xref ref-type="fig" rid="F6">, 21–27</xref><xref ref-type="fig" rid="F7">, 28–29</xref><xref ref-type="fig" rid="F8">, 30–33</xref><xref ref-type="fig" rid="F9">, 34–37</xref><xref ref-type="table" rid="T1">, Tables 1</xref><xref ref-type="table" rid="T2">, 2</xref></tp:nomenclature><tp:treatment-sec sec-type="material" id="SECID0EEPAC"><title>Material examined.</title><p>Argentina – Misiones Province: 2 ♂ and 4 ♀, Iguazú National Park, <named-content xmlns:xlink="http://www.w3.org/1999/xlink" content-type="dwc:verbatimCoordinates" xlink:type="simple"><named-content content-type="geo-json" specific-use="{&#34;type&#34;:&#34;Point&#34;,&#34;coordinates&#34;:[-54.450000,-25.666667]}" id="NCID0ENPAC" xlink:type="simple">25°40'S, 54°27'W</named-content></named-content>, 27.IX.1997, López Ruf leg. (<abbrev xmlns:xlink="http://www.w3.org/1999/xlink" xlink:title="Laboratory of Entomology, Buenos Aires, Argentina" id="ABBRID0ESPAC" xlink:type="simple">LEBA</abbrev>) • 1 larva of instar III and 19 adults, Iguazú National Park, Daniel “Pupi” Somay bird observatory, <named-content xmlns:xlink="http://www.w3.org/1999/xlink" content-type="dwc:verbatimCoordinates" xlink:type="simple"><named-content content-type="geo-json" specific-use="{&#34;type&#34;:&#34;Point&#34;,&#34;coordinates&#34;:[-54.448333,-25.715000]}" id="NCID0EZPAC" xlink:type="simple">25°42'54"S, 54°26'54"W</named-content></named-content>, alt. 197 m a.s.l., 9.I.2024, Urcola leg. (<abbrev xmlns:xlink="http://www.w3.org/1999/xlink" xlink:title="Laboratory of Entomology, Buenos Aires, Argentina" id="ABBRID0E5PAC" xlink:type="simple">LEBA</abbrev>) • 1 larva of instar I and 18 adults, same data except 10.I.2024 (<abbrev xmlns:xlink="http://www.w3.org/1999/xlink" xlink:title="Laboratory of Entomology, Buenos Aires, Argentina" id="ABBRID0EDAAE" xlink:type="simple">LEBA</abbrev>).</p></tp:treatment-sec><tp:treatment-sec sec-type="description" id="SECID0EHAAE"><title>Measurements.</title><p><abbrev xmlns:xlink="http://www.w3.org/1999/xlink" xlink:title="total length" id="ABBRID0ENAAE" xlink:type="simple">TL</abbrev> = 2.8–3.10 mm, mean = 2.95 mm; <abbrev xmlns:xlink="http://www.w3.org/1999/xlink" xlink:title="greatest width" id="ABBRID0ERAAE" xlink:type="simple">GW</abbrev> = 1.35–1.50 mm, mean = 1.4 mm; <abbrev xmlns:xlink="http://www.w3.org/1999/xlink" xlink:title="total length" id="ABBRID0EVAAE" xlink:type="simple">TL</abbrev>/<abbrev xmlns:xlink="http://www.w3.org/1999/xlink" xlink:title="greatest width" id="ABBRID0EZAAE" xlink:type="simple">GW</abbrev> = 2.0–2.2 mm, mean = 2.1 mm; <abbrev xmlns:xlink="http://www.w3.org/1999/xlink" xlink:title="greatest width of head" id="ABBRID0E4AAE" xlink:type="simple">HW</abbrev> = 0.85–0.95 mm, mean = 0.9 mm; <abbrev xmlns:xlink="http://www.w3.org/1999/xlink" xlink:title="distance between eyes" id="ABBRID0EBBAE" xlink:type="simple">EW</abbrev> = 0.5–0.65 mm, mean = 0.55 mm; <abbrev xmlns:xlink="http://www.w3.org/1999/xlink" xlink:title="greatest width of head" id="ABBRID0EFBAE" xlink:type="simple">HW</abbrev>/<abbrev xmlns:xlink="http://www.w3.org/1999/xlink" xlink:title="distance between eyes" id="ABBRID0EJBAE" xlink:type="simple">EW</abbrev> = 1.5–1.7 mm, mean = 1.55 mm; PNWant = 0.85–1.0 mm, mean = 0.95 mm; PNWpost = 1.3–1.5 mm, mean = 1.35 mm; PNWpost/PNWant = 1.4–1.5 mm, mean = 1.45 mm; <abbrev xmlns:xlink="http://www.w3.org/1999/xlink" xlink:title="total length of prosternum plus noterid platform at midline" id="ABBRID0ENBAE" xlink:type="simple">TLVP</abbrev> = 1.15–1.3 mm, mean = 1.2 mm.</p></tp:treatment-sec><tp:treatment-sec sec-type="variation" id="SECID0ERBAE"><title>Variation in adult morphology.</title><p>Similar to what was reported by <xref ref-type="bibr" rid="B1">Baca et al. (2014)</xref>, the specimens examined here show considerable variation in color. Many of the specimens exhibit a yellow head and pronotum, whereas in others these parts are reddish brown. The dark macula on the anteromedial region of the pronotum (Fig. <xref ref-type="fig" rid="F1">1</xref>) is absent in some individuals. Most of the specimens have dark elytra with clearly visible yellow spots (Fig. <xref ref-type="fig" rid="F1">1</xref>), while in others the elytra are dark reddish brown and the spots are only slightly lighter. The specimens collected in 1997 have a reddish-brown head and pronotum, the latter lacking the dark anteromedial macula, and the elytra are slightly darker with the spots barely visible (similar in color to the head and pronotum). However, examination of the aedeagus revealed the same diagnostic characters as reported by <xref ref-type="bibr" rid="B1">Baca et al. (2014)</xref> and the other specimens collected here. Finally, the two males collected in 1997 have the anterodorsal margin of sternite IX widened, similar to that reported by <xref ref-type="bibr" rid="B5">Grosso (1979)</xref> for specimens identified as <italic><tp:taxon-name><tp:taxon-name-part taxon-name-part-type="genus" reg="Liocanthydrus">L.</tp:taxon-name-part><tp:taxon-name-part taxon-name-part-type="species" reg="octoguttatus">octoguttatus</tp:taxon-name-part></tp:taxon-name></italic>. However, we observed that this character is variable in the rest of the material examined, with this widening absent in most specimens (Fig. <xref ref-type="fig" rid="F1">3</xref>).</p><fig id="F1" position="float" orientation="portrait"><object-id xmlns:xlink="http://www.w3.org/1999/xlink" content-type="doi" xlink:type="simple">10.3897/zookeys.1231.144746.figures1-8</object-id><object-id xmlns:xlink="http://www.w3.org/1999/xlink" content-type="arpha" xlink:type="simple">AAAE4736-27C8-555D-BF3C-E48EBE93BD49</object-id><label>Figures 1–8.</label><caption><p>Habitus (<bold>1, 2</bold>) and genitalia (<bold>3–8</bold>) of <italic><tp:taxon-name><tp:taxon-name-part taxon-name-part-type="genus" reg="Liocanthydrus">Liocanthydrus</tp:taxon-name-part><tp:taxon-name-part taxon-name-part-type="species" reg="nanops">nanops</tp:taxon-name-part></tp:taxon-name></italic><xref ref-type="bibr" rid="B1">Baca et al., 2014</xref>, male from Argentina, Misiones Province (<abbrev xmlns:xlink="http://www.w3.org/1999/xlink" xlink:title="Laboratory of Entomology, Buenos Aires, Argentina" id="ABBRID0EVDAE" xlink:type="simple">LEBA</abbrev>) <bold>1</bold> dorsal aspect <bold>2</bold> ventral aspect <bold>3</bold> segment IX, right lateral aspect <bold>4</bold> right lateral lobe, right lateral aspect <bold>5</bold> left lateral lobe, right lateral aspect <bold>6</bold> median lobe, left lateral aspect <bold>7</bold> median lobe, dorsal aspect <bold>8</bold> median lobe, right lateral aspect. Scale bars: 1.00 mm (<bold>1, 2</bold>); 0.25 mm (<bold>3–8</bold>).</p></caption><graphic xmlns:xlink="http://www.w3.org/1999/xlink" xlink:href="zookeys-1231-371_article-144746__-g001.jpg" position="float" orientation="portrait" xlink:type="simple" id="oo_1279877.jpg"><uri content-type="original_file" xlink:type="simple">https://binary.pensoft.net/fig/1279877</uri></graphic></fig><fig id="F2" position="float" orientation="portrait"><object-id xmlns:xlink="http://www.w3.org/1999/xlink" content-type="doi" xlink:type="simple">10.3897/zookeys.1231.144746.figures9-12</object-id><object-id xmlns:xlink="http://www.w3.org/1999/xlink" content-type="arpha" xlink:type="simple">5FF18595-B32D-5FE0-9527-C1DFA6160C31</object-id><label>Figures 9–12.</label><caption><p>Male genitalia of <italic><tp:taxon-name><tp:taxon-name-part taxon-name-part-type="genus" reg="Liocanthydrus">Liocanthydrus</tp:taxon-name-part><tp:taxon-name-part taxon-name-part-type="species" reg="nanops">nanops</tp:taxon-name-part></tp:taxon-name></italic><xref ref-type="bibr" rid="B1">Baca et al., 2014</xref>, modified from drawings in <xref ref-type="bibr" rid="B5">Grosso (1979)</xref><bold>9</bold> segment IX, right lateral aspect <bold>10</bold> right lateral lobe, right lateral aspect <bold>11</bold> left lateral lobe, right lateral aspect <bold>12</bold> median lobe, right lateral aspect. Scale bar: 0.5 mm.</p></caption><graphic xmlns:xlink="http://www.w3.org/1999/xlink" xlink:href="zookeys-1231-371_article-144746__-g002.jpg" position="float" orientation="portrait" xlink:type="simple" id="oo_1279878.jpg"><uri content-type="original_file" xlink:type="simple">https://binary.pensoft.net/fig/1279878</uri></graphic></fig><fig id="F3" position="float" orientation="portrait"><object-id xmlns:xlink="http://www.w3.org/1999/xlink" content-type="doi" xlink:type="simple">10.3897/zookeys.1231.144746.figures13-16</object-id><object-id xmlns:xlink="http://www.w3.org/1999/xlink" content-type="arpha" xlink:type="simple">7DF973BB-D9EB-5938-9844-6AC1D1682126</object-id><label>Figures 13–16.</label><caption><p>Habitat of <italic><tp:taxon-name><tp:taxon-name-part taxon-name-part-type="genus" reg="Liocanthydrus">Liocanthydrus</tp:taxon-name-part><tp:taxon-name-part taxon-name-part-type="species" reg="nanops">nanops</tp:taxon-name-part></tp:taxon-name></italic><xref ref-type="bibr" rid="B1">Baca et al., 2014</xref>, Iguazú NP, Misiones Province, Argentina <bold>13</bold> general view of the stream’s flooding site <bold>14</bold> collecting of beetles <bold>15</bold> details of the stream <bold>16</bold> instar III larva of <italic><tp:taxon-name><tp:taxon-name-part taxon-name-part-type="genus" reg="Liocanthydrus">L.</tp:taxon-name-part><tp:taxon-name-part taxon-name-part-type="species" reg="nanops">nanops</tp:taxon-name-part></tp:taxon-name></italic>. Scale bar: 0.5 mm.</p></caption><graphic xmlns:xlink="http://www.w3.org/1999/xlink" xlink:href="zookeys-1231-371_article-144746__-g003.jpg" position="float" orientation="portrait" xlink:type="simple" id="oo_1279879.jpg"><uri content-type="original_file" xlink:type="simple">https://binary.pensoft.net/fig/1279879</uri></graphic></fig></tp:treatment-sec><tp:treatment-sec sec-type="remarks" id="SECID0EJHAE"><title>Remarks.</title><p>Based on <xref ref-type="bibr" rid="B5">Grosso’s (1979)</xref> redescription and drawings of the male genitalia of the specimens alleged to be <italic><tp:taxon-name><tp:taxon-name-part taxon-name-part-type="genus" reg="Liocanthydrus">L.</tp:taxon-name-part><tp:taxon-name-part taxon-name-part-type="species" reg="octoguttatus">octoguttatus</tp:taxon-name-part></tp:taxon-name></italic> (Figs <xref ref-type="fig" rid="F2">9–12</xref>, modified from original drawings), we can observe that the left lateral lobe has a well-projected distal angle (Fig. <xref ref-type="fig" rid="F2">11</xref>). The only known species of <italic><tp:taxon-name><tp:taxon-name-part taxon-name-part-type="genus" reg="Liocanthydrus">Liocanthydrus</tp:taxon-name-part></tp:taxon-name></italic> in which the left lateral lobe has this shape is <italic>L <tp:taxon-name><tp:taxon-name-part taxon-name-part-type="genus" reg="Liocanthydrus"/><tp:taxon-name-part taxon-name-part-type="species" reg="nanops">nanops</tp:taxon-name-part></tp:taxon-name></italic> (<xref ref-type="bibr" rid="B1">Baca et al. 2014</xref>) (Fig. <xref ref-type="fig" rid="F1">5</xref>), which is also the only species distributed near the area where the specimens studied by Grosso were collected (Fig. <xref ref-type="fig" rid="F4">17</xref>). This evidence, summed to the shape of the apex of the median lobe in lateral view (Fig. <xref ref-type="fig" rid="F2">12</xref>) led us to conclude that the specimens studied by Grosso belong to <italic><tp:taxon-name><tp:taxon-name-part taxon-name-part-type="genus" reg="Liocanthydrus">L.</tp:taxon-name-part><tp:taxon-name-part taxon-name-part-type="species" reg="nanops">nanops</tp:taxon-name-part></tp:taxon-name></italic>. It should be noted that, when Grosso identified his material, <italic><tp:taxon-name><tp:taxon-name-part taxon-name-part-type="genus" reg="Liocanthydrus">L.</tp:taxon-name-part><tp:taxon-name-part taxon-name-part-type="species" reg="nanops">nanops</tp:taxon-name-part></tp:taxon-name></italic> had not yet been described. Grosso likely relied on <xref ref-type="bibr" rid="B16">Zimmermann’s (1921)</xref> treatment of <italic><tp:taxon-name><tp:taxon-name-part taxon-name-part-type="genus" reg="Liocanthydrus">L.</tp:taxon-name-part><tp:taxon-name-part taxon-name-part-type="species" reg="octoguttatus">octoguttatus</tp:taxon-name-part></tp:taxon-name></italic>, which lacks a description of the male genitalia (a crucial feature to recognize that it belongs to a distinct species given the very similar external appearance of both species).</p><fig id="F4" position="float" orientation="portrait"><object-id xmlns:xlink="http://www.w3.org/1999/xlink" content-type="doi" xlink:type="simple">10.3897/zookeys.1231.144746.figure17</object-id><object-id xmlns:xlink="http://www.w3.org/1999/xlink" content-type="arpha" xlink:type="simple">D5609982-AD52-548F-A1E0-685C965CE054</object-id><label>Figure 17.</label><caption><p>Known distributional data for the southernmost <italic><tp:taxon-name><tp:taxon-name-part taxon-name-part-type="genus" reg="Liocanthydrus">Liocanthydrus</tp:taxon-name-part></tp:taxon-name></italic> species with references of records.</p></caption><graphic xmlns:xlink="http://www.w3.org/1999/xlink" xlink:href="zookeys-1231-371_article-144746__-g004.jpg" position="float" orientation="portrait" xlink:type="simple" id="oo_1279880.jpg"><uri content-type="original_file" xlink:type="simple">https://binary.pensoft.net/fig/1279880</uri></graphic></fig><fig id="F5" position="float" orientation="portrait"><object-id xmlns:xlink="http://www.w3.org/1999/xlink" content-type="doi" xlink:type="simple">10.3897/zookeys.1231.144746.figures18-20</object-id><object-id xmlns:xlink="http://www.w3.org/1999/xlink" content-type="arpha" xlink:type="simple">1626F16B-0C2E-502A-A0C3-9A136DF43148</object-id><label>Figures 18–20.</label><caption><p><italic><tp:taxon-name><tp:taxon-name-part taxon-name-part-type="genus" reg="Liocanthydrus">Liocanthydrus</tp:taxon-name-part><tp:taxon-name-part taxon-name-part-type="species" reg="nanops">nanops</tp:taxon-name-part></tp:taxon-name></italic><xref ref-type="bibr" rid="B1">Baca et al., 2014</xref>, instar I <bold>18</bold> habitus, dorsal aspect <bold>19</bold> cephalic capsule, dorsal aspect <bold>20</bold> cephalic capsule, ventral aspect. Numbers and lowercase letters indicate primary setae and pores, respectively. Solid square indicates additional seta. EB: egg burster, FR: frontoclypeus, PA: parietal, TP: tentorial pit. Scale bars: 0.50 mm (<bold>18</bold>); 0.10 mm (<bold>19, 20</bold>).</p></caption><graphic xmlns:xlink="http://www.w3.org/1999/xlink" xlink:href="zookeys-1231-371_article-144746__-g005.jpg" position="float" orientation="portrait" xlink:type="simple" id="oo_1279881.jpg"><uri content-type="original_file" xlink:type="simple">https://binary.pensoft.net/fig/1279881</uri></graphic></fig><fig id="F6" position="float" orientation="portrait"><object-id xmlns:xlink="http://www.w3.org/1999/xlink" content-type="doi" xlink:type="simple">10.3897/zookeys.1231.144746.figures21-27</object-id><object-id xmlns:xlink="http://www.w3.org/1999/xlink" content-type="arpha" xlink:type="simple">795BBADD-F555-5900-8481-02DC60388C68</object-id><label>Figures 21–27.</label><caption><p><italic><tp:taxon-name><tp:taxon-name-part taxon-name-part-type="genus" reg="Liocanthydrus">Liocanthydrus</tp:taxon-name-part><tp:taxon-name-part taxon-name-part-type="species" reg="nanops">nanops</tp:taxon-name-part></tp:taxon-name></italic><xref ref-type="bibr" rid="B1">Baca et al., 2014</xref>, instar I <bold>21</bold> left antenna, dorsal aspect <bold>22</bold> right antenna, ventral aspect <bold>23</bold> left mandible, dorsal aspect <bold>24</bold> right maxilla, dorsal aspect <bold>25</bold> left maxilla, ventral aspect <bold>26</bold> labium, dorsal aspect <bold>27</bold> labium, ventral aspect. Numbers and lowercase letters indicate primary setae and pores, respectively. AN: antenna, LA: labium, MN: mandible, MX: maxilla. Scale bars: 0.04 mm.</p></caption><graphic xmlns:xlink="http://www.w3.org/1999/xlink" xlink:href="zookeys-1231-371_article-144746__-g006.jpg" position="float" orientation="portrait" xlink:type="simple" id="oo_1279882.jpg"><uri content-type="original_file" xlink:type="simple">https://binary.pensoft.net/fig/1279882</uri></graphic></fig><fig id="F7" position="float" orientation="portrait"><object-id xmlns:xlink="http://www.w3.org/1999/xlink" content-type="doi" xlink:type="simple">10.3897/zookeys.1231.144746.figures28-29</object-id><object-id xmlns:xlink="http://www.w3.org/1999/xlink" content-type="arpha" xlink:type="simple">D5CDE0BC-0DEB-594D-B473-05633538B349</object-id><label>Figures 28–29.</label><caption><p><italic><tp:taxon-name><tp:taxon-name-part taxon-name-part-type="genus" reg="Liocanthydrus">Liocanthydrus</tp:taxon-name-part><tp:taxon-name-part taxon-name-part-type="species" reg="nanops">nanops</tp:taxon-name-part></tp:taxon-name></italic><xref ref-type="bibr" rid="B1">Baca et al., 2014</xref>, instar I <bold>28</bold> left metathoracic leg, anterior aspect <bold>29</bold> right metathoracic leg, posterior aspect. Numbers and lowercase letters indicate primary setae and pores respectively. Solid square indicates additional seta. CO: coxa, FE: femur, PT: pretarsus, TA: tarsus, TI: tibia, TR: trochanter. Scale bar: 0.10 mm.</p></caption><graphic xmlns:xlink="http://www.w3.org/1999/xlink" xlink:href="zookeys-1231-371_article-144746__-g007.jpg" position="float" orientation="portrait" xlink:type="simple" id="oo_1279883.jpg"><uri content-type="original_file" xlink:type="simple">https://binary.pensoft.net/fig/1279883</uri></graphic></fig></tp:treatment-sec><tp:treatment-sec sec-type="habitat" id="SECID0EROAE"><title>Habitat and co-occurring taxa.</title><p>Adults and larvae of <italic><tp:taxon-name><tp:taxon-name-part taxon-name-part-type="genus" reg="Liocanthydrus">L.</tp:taxon-name-part><tp:taxon-name-part taxon-name-part-type="species" reg="nanops">nanops</tp:taxon-name-part></tp:taxon-name></italic> were collected in a stream floodplain with other noterid species: <italic><tp:taxon-name><tp:taxon-name-part taxon-name-part-type="genus" reg="Hydrocanthus">Hydrocanthus</tp:taxon-name-part><tp:taxon-name-part taxon-name-part-type="species" reg="socius">socius</tp:taxon-name-part></tp:taxon-name></italic> Sahlberg, 1844, <italic><tp:taxon-name><tp:taxon-name-part taxon-name-part-type="genus" reg="Suphisellus">Suphisellus</tp:taxon-name-part><tp:taxon-name-part taxon-name-part-type="species" reg="balzani">balzani</tp:taxon-name-part></tp:taxon-name></italic> (Régimbart, 1889), and <italic><tp:taxon-name><tp:taxon-name-part taxon-name-part-type="genus" reg="Suphisellus">S.</tp:taxon-name-part><tp:taxon-name-part taxon-name-part-type="species" reg="rufipes">rufipes</tp:taxon-name-part></tp:taxon-name></italic> (Sharp, 1882). The sampling site was mostly exposed to sunlight, had a muddy bottom, shallow depth, slow current, cool water, and abundant emergent vegetation (Figs <xref ref-type="fig" rid="F3">13–15</xref>).</p></tp:treatment-sec><tp:treatment-sec sec-type="distribution" id="SECID0EHQAE"><title>Distribution.</title><p>Argentina (Formosa, Misiones) (new record), Brazil, and Paraguay (Fig. <xref ref-type="fig" rid="F4">17</xref>).</p></tp:treatment-sec><tp:treatment-sec sec-type="description" id="SECID0ERQAE"><title>Description of larva.</title><p><bold>Instar I</bold> (Figs <xref ref-type="fig" rid="F5">18</xref>–<xref ref-type="fig" rid="F8">33</xref>).</p><fig id="F8" position="float" orientation="portrait"><object-id xmlns:xlink="http://www.w3.org/1999/xlink" content-type="doi" xlink:type="simple">10.3897/zookeys.1231.144746.figures30-33</object-id><object-id xmlns:xlink="http://www.w3.org/1999/xlink" content-type="arpha" xlink:type="simple">D26D065B-814A-59B0-9F8F-62714FFC6BDA</object-id><label>Figures 30–33.</label><caption><p><italic><tp:taxon-name><tp:taxon-name-part taxon-name-part-type="genus" reg="Liocanthydrus">Liocanthydrus</tp:taxon-name-part><tp:taxon-name-part taxon-name-part-type="species" reg="nanops">nanops</tp:taxon-name-part></tp:taxon-name></italic><xref ref-type="bibr" rid="B1">Baca et al., 2014</xref>, instar I <bold>30</bold> abdominal segment VIII, dorsal aspect <bold>31</bold> abdominal segment VIII and urogomphi, ventral aspect <bold>32</bold> urogomphi, dorsal aspect <bold>33</bold> urogomphi, ventral aspect. Numbers and lowercase letters indicate primary setae and pores, respectively. AB: abdominal segment VIII, UR: urogomphus. Scale bars: 0.10 mm (<bold>30, 31</bold>); 0.02 mm (<bold>32, 33</bold>).</p></caption><graphic xmlns:xlink="http://www.w3.org/1999/xlink" xlink:href="zookeys-1231-371_article-144746__-g008.jpg" position="float" orientation="portrait" xlink:type="simple" id="oo_1279884.jpg"><uri content-type="original_file" xlink:type="simple">https://binary.pensoft.net/fig/1279884</uri></graphic></fig><p><bold><italic>Color</italic>.</bold> Entirely testaceous.</p><p><bold><italic>Body</italic>.</bold> Elongate, nearly parallel sided (Fig. <xref ref-type="fig" rid="F5">18</xref>). Measurements and ratios that characterize the body shape are given in Table <xref ref-type="table" rid="T1">1</xref>.</p><table-wrap id="T1" position="float" orientation="portrait"><label>Table 1.</label><caption><p>Measurements and ratios for the larval instars of <italic><tp:taxon-name><tp:taxon-name-part taxon-name-part-type="genus" reg="Liocanthydrus">Liocanthydrus</tp:taxon-name-part><tp:taxon-name-part taxon-name-part-type="species" reg="nanops">nanops</tp:taxon-name-part></tp:taxon-name></italic><xref ref-type="bibr" rid="B1">Baca et al. 2014</xref> (<italic>n</italic> = 1).</p></caption><table id="TID0EC1AE" rules="all"><tbody><tr><th rowspan="1" colspan="1">Measure</th><th rowspan="1" colspan="1">Instar I</th><th rowspan="1" colspan="1">Instar III</th><th rowspan="1" colspan="1">Measure</th><th rowspan="1" colspan="1">Instar I</th><th rowspan="1" colspan="1">Instar III</th></tr><tr><td rowspan="1" colspan="1"><abbrev xmlns:xlink="http://www.w3.org/1999/xlink" xlink:title="total length" id="ABBRID0EVUAE" xlink:type="simple">TL</abbrev> (mm)</td><td rowspan="1" colspan="1">1.97</td><td rowspan="1" colspan="1">3.51</td><td rowspan="1" colspan="1">MP1/MP3</td><td rowspan="1" colspan="1">0.50</td><td rowspan="1" colspan="1">0.69</td></tr><tr><td rowspan="1" colspan="1">MW (mm)</td><td rowspan="1" colspan="1">0.38</td><td rowspan="1" colspan="1">0.63</td><td rowspan="1" colspan="1">MP2/MP3</td><td rowspan="1" colspan="1">0.60</td><td rowspan="1" colspan="1">0.62</td></tr><tr><td rowspan="1" colspan="1">HL (mm)</td><td rowspan="1" colspan="1">0.34</td><td rowspan="1" colspan="1">0.56</td><td rowspan="1" colspan="1">MP/LP</td><td rowspan="1" colspan="1">2.10</td><td rowspan="1" colspan="1">1.20</td></tr><tr><td rowspan="1" colspan="1"><abbrev xmlns:xlink="http://www.w3.org/1999/xlink" xlink:title="greatest width of head" id="ABBRID0ETWAE" xlink:type="simple">HW</abbrev> (mm)</td><td rowspan="1" colspan="1">0.31</td><td rowspan="1" colspan="1">0.56</td><td rowspan="1" colspan="1">LP1/LP2</td><td rowspan="1" colspan="1">0.67</td><td rowspan="1" colspan="1">0.67</td></tr><tr><td rowspan="1" colspan="1">FRL (mm)</td><td rowspan="1" colspan="1">0.34</td><td rowspan="1" colspan="1">0.54</td><td rowspan="1" colspan="1">L3 (mm)</td><td rowspan="1" colspan="1">0.74</td><td rowspan="1" colspan="1">1.27</td></tr><tr><td rowspan="1" colspan="1">OCW (mm)</td><td rowspan="1" colspan="1">0.25</td><td rowspan="1" colspan="1">0.51</td><td rowspan="1" colspan="1">L3/L1</td><td rowspan="1" colspan="1">1.25</td><td rowspan="1" colspan="1">1.27</td></tr><tr><td rowspan="1" colspan="1">HL/<abbrev xmlns:xlink="http://www.w3.org/1999/xlink" xlink:title="greatest width of head" id="ABBRID0ERYAE" xlink:type="simple">HW</abbrev></td><td rowspan="1" colspan="1">1.10</td><td rowspan="1" colspan="1">1.00</td><td rowspan="1" colspan="1">L3/L2</td><td rowspan="1" colspan="1">1.09</td><td rowspan="1" colspan="1">1.10</td></tr><tr><td rowspan="1" colspan="1"><abbrev xmlns:xlink="http://www.w3.org/1999/xlink" xlink:title="greatest width of head" id="ABBRID0EIZAE" xlink:type="simple">HW</abbrev>/OCW</td><td rowspan="1" colspan="1">1.24</td><td rowspan="1" colspan="1">1.08</td><td rowspan="1" colspan="1">L3/<abbrev xmlns:xlink="http://www.w3.org/1999/xlink" xlink:title="greatest width of head" id="ABBRID0EWZAE" xlink:type="simple">HW</abbrev></td><td rowspan="1" colspan="1">2.37</td><td rowspan="1" colspan="1">2.31</td></tr><tr><td rowspan="1" colspan="1">COL/HL</td><td rowspan="1" colspan="1">0.02</td><td rowspan="1" colspan="1">0.02</td><td rowspan="1" colspan="1">CO/FE (L3)</td><td rowspan="1" colspan="1">1.85</td><td rowspan="1" colspan="1">1.70</td></tr><tr><td rowspan="1" colspan="1">FRL/HL</td><td rowspan="1" colspan="1">0.99</td><td rowspan="1" colspan="1">0.98</td><td rowspan="1" colspan="1">TI/FE (L3)</td><td rowspan="1" colspan="1">0.72</td><td rowspan="1" colspan="1">0.63</td></tr><tr><td rowspan="1" colspan="1">A/<abbrev xmlns:xlink="http://www.w3.org/1999/xlink" xlink:title="greatest width of head" id="ABBRID0EK2AE" xlink:type="simple">HW</abbrev></td><td rowspan="1" colspan="1">0.60</td><td rowspan="1" colspan="1">0.53</td><td rowspan="1" colspan="1">TA/FE (L3)</td><td rowspan="1" colspan="1">0.57</td><td rowspan="1" colspan="1">0.44</td></tr><tr><td rowspan="1" colspan="1">A1/A3</td><td rowspan="1" colspan="1">0.63</td><td rowspan="1" colspan="1">0.59</td><td rowspan="1" colspan="1">CL/TA (L3)</td><td rowspan="1" colspan="1">1.38</td><td rowspan="1" colspan="1">1.44</td></tr><tr><td rowspan="1" colspan="1">A2/A3</td><td rowspan="1" colspan="1">1.05</td><td rowspan="1" colspan="1">1.29</td><td rowspan="1" colspan="1">LAS (mm)</td><td rowspan="1" colspan="1">0.27</td><td rowspan="1" colspan="1">0.70</td></tr><tr><td rowspan="1" colspan="1">A4/A3</td><td rowspan="1" colspan="1">0.73</td><td rowspan="1" colspan="1">0.53</td><td rowspan="1" colspan="1">LAS/<abbrev xmlns:xlink="http://www.w3.org/1999/xlink" xlink:title="greatest width of head" id="ABBRID0EQ4AE" xlink:type="simple">HW</abbrev></td><td rowspan="1" colspan="1">0.87</td><td rowspan="1" colspan="1">1.26</td></tr><tr><td rowspan="1" colspan="1">MNL/MNW</td><td rowspan="1" colspan="1">3.25</td><td rowspan="1" colspan="1">2.53</td><td rowspan="1" colspan="1">U (mm)</td><td rowspan="1" colspan="1">0.13</td><td rowspan="1" colspan="1">0.17</td></tr><tr><td rowspan="1" colspan="1">MNL/HL</td><td rowspan="1" colspan="1">0.38</td><td rowspan="1" colspan="1">0.35</td><td rowspan="1" colspan="1">U/LAS</td><td rowspan="1" colspan="1">0.48</td><td rowspan="1" colspan="1">0.25</td></tr><tr><td rowspan="1" colspan="1">A/MP</td><td rowspan="1" colspan="1">1.79</td><td rowspan="1" colspan="1">1.93</td><td rowspan="1" colspan="1">U/<abbrev xmlns:xlink="http://www.w3.org/1999/xlink" xlink:title="greatest width of head" id="ABBRID0EN6AE" xlink:type="simple">HW</abbrev></td><td rowspan="1" colspan="1">0.42</td><td rowspan="1" colspan="1">0.31</td></tr><tr><td rowspan="1" colspan="1">GA/MP1</td><td rowspan="1" colspan="1">1.20</td><td rowspan="1" colspan="1">1.00</td><td rowspan="1" colspan="1"/><td rowspan="1" colspan="1"/><td rowspan="1" colspan="1"/></tr></tbody></table></table-wrap><p><bold><italic>Head</italic>.</bold> Prognathous; cephalic capsule (Figs <xref ref-type="fig" rid="F5">19</xref>, <xref ref-type="fig" rid="F5">20</xref>) slightly longer than broad; maximum width posterior to stemmata; slightly narrowed posteriorly; occipital foramen large; coronal suture very short; ecdysial suture U-shaped; tentorial pits visible postero-ventrally, well separated from each other and from occipital foramen; six lateral stemmata arranged in two curved vertical rows at each side. Frontoclypeus elongate, roughly subovate, anterior margin rounded, with two spine-like egg bursters on basal third. <bold><italic>Antenna</italic></bold> (Figs <xref ref-type="fig" rid="F6">21</xref>, <xref ref-type="fig" rid="F6">22</xref>). Short, robust, shorter than maximum head width, composed of four antennomeres; A2 and A3 longest, subequal; A3 with a rugged area on distal portion; A4 approximately 3/4 length of A3; A1 shortest. <bold><italic>Mandible</italic></bold> (Fig. <xref ref-type="fig" rid="F6">23</xref>). Symmetrical, short, basal half broad, inner margin with strong subrectangular process, distal half slender, curved inwards, narrowing to pointed apex, inner margin smooth. <bold><italic>Maxilla</italic></bold> (Figs <xref ref-type="fig" rid="F6">24</xref>, <xref ref-type="fig" rid="F6">25</xref>). Cardo small, suboval; stipes well developed, subtrapezoidal, bearing a galea on distal inner margin and a palpus on distal outer margin; galea well developed, composed of two galeomeres, GA2 more slender and subequal in length to GA1; palpifer not cleary differentiated from stipes, more evident in ventral view; palpus short, robust, composed of three palpomeres, MP1 shortest, MP3 longest. <bold><italic>Labium</italic></bold> (Figs <xref ref-type="fig" rid="F6">26</xref>, <xref ref-type="fig" rid="F6">27</xref>). Prementum well developed, subrectangular, somewhat broader than long, anterior margin narrowly indented medially; palpus short, robust, composed of two palpomeres, LP2 longer than LP1.</p><fig id="F9" position="float" orientation="portrait"><object-id xmlns:xlink="http://www.w3.org/1999/xlink" content-type="doi" xlink:type="simple">10.3897/zookeys.1231.144746.figures34-37</object-id><object-id xmlns:xlink="http://www.w3.org/1999/xlink" content-type="arpha" xlink:type="simple">540FC164-0CC3-505E-BF5E-78B0B5D05804</object-id><label>Figures 34–37.</label><caption><p><italic><tp:taxon-name><tp:taxon-name-part taxon-name-part-type="genus" reg="Liocanthydrus">Liocanthydrus</tp:taxon-name-part><tp:taxon-name-part taxon-name-part-type="species" reg="nanops">nanops</tp:taxon-name-part></tp:taxon-name></italic><xref ref-type="bibr" rid="B1">Baca et al., 2014</xref>, instar III <bold>34</bold> head, dorsal aspect <bold>35</bold> left prothoracic leg, anterior aspect <bold>36</bold> right prothoracic leg, posterior aspect <bold>37</bold> abdominal segment VIII, dorsal aspect. Numbers and lowercase letters indicate primary setae and pores, respectively (some setae on abdominal segment VIII could not be identified). Scale bars: 0.20 mm.</p></caption><graphic xmlns:xlink="http://www.w3.org/1999/xlink" xlink:href="zookeys-1231-371_article-144746__-g009.jpg" position="float" orientation="portrait" xlink:type="simple" id="oo_1279885.jpg"><uri content-type="original_file" xlink:type="simple">https://binary.pensoft.net/fig/1279885</uri></graphic></fig><p><bold><italic>Thorax</italic>.</bold> Terga fully sclerotised, convex (Fig. <xref ref-type="fig" rid="F5">18</xref>); pronotum about as long as meso- and metanotum combined, meso- and metanotum subequal in length, approximately as wide as pronotum; protergite subrectangular, lateral margins rounded, more developed than meso- and metatergite; meso- and metatergite with anterotransverse carina; ecdysial line absent. <bold><italic>Legs</italic></bold> (Figs <xref ref-type="fig" rid="F7">28</xref>, <xref ref-type="fig" rid="F7">29</xref>). Short, robust, composed of six articles, L1 shortest, L3 longest; coxa broad, elongate, trochanter lacking annulus, femur, tibia and tarsus short, subcylindrical, pretarsus with two long, slender, slightly curved claws, posterior claw slightly shorter than anterior claw.</p><p><bold><italic>Abdomen</italic>.</bold> Eight-segmented (Fig. <xref ref-type="fig" rid="F5">18</xref>); segments I–VIII completely sclerotised, ring-like, progressively narrowing to apex, with anterotransverse carina; segment VIII (Figs <xref ref-type="fig" rid="F8">30</xref>, <xref ref-type="fig" rid="F8">31</xref>) the longest and narrowest, with two terminal dorsal projections, lacking a U-shaped wavy membranous area ventrally, contiguous to urogomphi; siphon absent. <bold><italic>Urogomphi</italic></bold> (Figs <xref ref-type="fig" rid="F8">32</xref>, <xref ref-type="fig" rid="F8">33</xref>). Short, cylindrical, visible in dorsal view (Fig. <xref ref-type="fig" rid="F5">18</xref>), not fused to each other.</p><p><bold><italic>Chaetotaxy</italic>.</bold> Similar to that of <italic><tp:taxon-name><tp:taxon-name-part taxon-name-part-type="genus" reg="Liocanthydrus">L.</tp:taxon-name-part><tp:taxon-name-part taxon-name-part-type="species" reg="clayae">clayae</tp:taxon-name-part></tp:taxon-name></italic> (see <xref ref-type="bibr" rid="B13">Urcola et al. 2021</xref>) except for the following features: seta FR1 very short (Fig. <xref ref-type="fig" rid="F5">19</xref>); seta PA9 absent (Fig. <xref ref-type="fig" rid="F5">19</xref>); seta AN1 inserted more distally (Fig. <xref ref-type="fig" rid="F6">21</xref>); seta MN1 short (Fig. <xref ref-type="fig" rid="F6">23</xref>); MP3 with several minute sensilla on surface (Figs <xref ref-type="fig" rid="F6">24</xref>, <xref ref-type="fig" rid="F6">25</xref>); pore URa located on dorsal surface (Fig. <xref ref-type="fig" rid="F8">32</xref>). Setae on abdominal segment VIII were not named in instar II of <italic><tp:taxon-name><tp:taxon-name-part taxon-name-part-type="genus" reg="Liocanthydrus">L.</tp:taxon-name-part><tp:taxon-name-part taxon-name-part-type="species" reg="clayae">clayae</tp:taxon-name-part></tp:taxon-name></italic> due to the presence of secondary setae. Therefore, they are detailed here for <italic><tp:taxon-name><tp:taxon-name-part taxon-name-part-type="genus" reg="Liocanthydrus">L.</tp:taxon-name-part><tp:taxon-name-part taxon-name-part-type="species" reg="nanops">nanops</tp:taxon-name-part></tp:taxon-name></italic>: dorsal surface of segment VIII with one seta (AB1) on basal region, one seta (AB3) on distal third and one long (AB4) and four minute (AB5, AB6, AB7, AB16) setae apically (Fig. <xref ref-type="fig" rid="F8">30</xref>); each terminal dorsal projection with one short medial seta (AB14) and one long apical seta (AB8); ventral surface of segment VIII with two setae (AB12, AB13) on basal region and four setae (AB9, AB10, AB11, B15) on distal region (Fig. <xref ref-type="fig" rid="F8">31</xref>).</p><p><bold>Instar III</bold> (Figs <xref ref-type="fig" rid="F3">16</xref>, <xref ref-type="fig" rid="F9">34–37</xref>)</p><p>As for instar I except for the following features:</p><p><bold><italic>Body</italic>.</bold> Measurements and ratios that characterise body shape are shown in Table <xref ref-type="table" rid="T1">1</xref>.</p><p><bold><italic>Head</italic>.</bold> Egg bursters absent; A2 longer than A3; A4 shortest, approximately 1/2 length of A3; mandible more robust, process less prominent (Fig. <xref ref-type="fig" rid="F9">34</xref>).</p><p><bold><italic>Abdomen</italic>.</bold> Siphon relatively long, slender, apex truncated (Fig. <xref ref-type="fig" rid="F9">37</xref>).</p><p><bold><italic>Chaetotaxy</italic>.</bold> Frontoclypeus with 14–21 minute secondary setae on anterior half and 3–4 minute secondary setae on posterior half; dorsal surface of parietal with seta PA9 present (inserted close to seta PA6), 0–4 minute secondary setae on anterior portion and 10–13 minute secondary setae on posterior portion (Fig. <xref ref-type="fig" rid="F9">34</xref>); ventral surface of parietal with 10–13 minute secondary setae on anterior half and 1–2 minute secondary setae on posterior half; secondary leg setation detailed in Table <xref ref-type="table" rid="T2">2</xref> and Figs <xref ref-type="fig" rid="F9">35</xref>, <xref ref-type="fig" rid="F9">36</xref>; abdominal segments I–VII with several secondary setae; dorsal surface of abdominal segment VIII (Fig. <xref ref-type="fig" rid="F9">37</xref>) with three elongate hair-like secondary setae and 2–3 minute secondary setae on anterior portion, 2–3 minute secondary setae on medial portion, and five hair like-like secondary seta and 4–5 minute secondary setae on posterior portion; ventral surface of abdominal segment VIII with two elongate hair-like secondary setae on anterior portion, one elongate hair-like secondary seta on medial portion, and one short and one long secondary setae on posterior portion.</p><table-wrap id="T2" position="float" orientation="portrait"><label>Table 2.</label><caption><p>Number and position of secondary setae on the legs of larvae of <italic><tp:taxon-name><tp:taxon-name-part taxon-name-part-type="genus" reg="Liocanthydrus">Liocanthydrus</tp:taxon-name-part><tp:taxon-name-part taxon-name-part-type="species" reg="nanops">nanops</tp:taxon-name-part></tp:taxon-name></italic><xref ref-type="bibr" rid="B1">Baca et al. 2014</xref>. Numbers between slash marks refer to pro-, meso-, and metathoracic leg, respectively. A = anterior, <abbrev xmlns:xlink="http://www.w3.org/1999/xlink" xlink:title="posterodorsal" id="ABBRID0ETKAG" xlink:type="simple">PD</abbrev> = posterodorsal, <abbrev xmlns:xlink="http://www.w3.org/1999/xlink" xlink:title="posteroventral" id="ABBRID0EXKAG" xlink:type="simple">PV</abbrev> = posteroventral; Total = total number of secondary setae on the article (i.e., excluding primary setae) (<italic>n</italic> = 1).</p></caption><table id="TID0EGMAG" rules="all"><tbody><tr><th rowspan="1" colspan="1">Article</th><th rowspan="1" colspan="1">Position</th><th rowspan="1" colspan="1">Instar III</th></tr><tr><td rowspan="4" colspan="1">Coxa</td><td rowspan="1" colspan="1">A</td><td rowspan="1" colspan="1">0 / 2 / 2</td></tr><tr><td rowspan="1" colspan="1">
                    <abbrev xmlns:xlink="http://www.w3.org/1999/xlink" xlink:title="posterodorsal" id="ABBRID0E1LAG" xlink:type="simple">PD</abbrev>
                  </td><td rowspan="1" colspan="1">1 / 1 / 1</td></tr><tr><td rowspan="1" colspan="1">
                    <abbrev xmlns:xlink="http://www.w3.org/1999/xlink" xlink:title="posteroventral" id="ABBRID0EGMAG" xlink:type="simple">PV</abbrev>
                  </td><td rowspan="1" colspan="1">0 / 1 / 1</td></tr><tr><td rowspan="1" colspan="1">Total</td><td rowspan="1" colspan="1">1 / 4 / 4</td></tr></tbody></table></table-wrap></tp:treatment-sec><tp:treatment-sec sec-type="remarks" id="SECID0EUMAG"><title>Remarks.</title><p>When comparing the first and third instars of <italic><tp:taxon-name><tp:taxon-name-part taxon-name-part-type="genus" reg="Liocanthydrus">L.</tp:taxon-name-part><tp:taxon-name-part taxon-name-part-type="species" reg="nanops">nanops</tp:taxon-name-part></tp:taxon-name></italic> with the supposedly third instar of <italic><tp:taxon-name><tp:taxon-name-part taxon-name-part-type="genus" reg="Liocanthydrus">L.</tp:taxon-name-part><tp:taxon-name-part taxon-name-part-type="species" reg="clayae">clayae</tp:taxon-name-part></tp:taxon-name></italic> (<xref ref-type="bibr" rid="B13">Urcola et al. 2021</xref>), we can conclude that the larva of this latter species is actually a second instar. This conclusion is based on the following evidence: the head of the larva of <italic><tp:taxon-name><tp:taxon-name-part taxon-name-part-type="genus" reg="Liocanthydrus">L.</tp:taxon-name-part><tp:taxon-name-part taxon-name-part-type="species" reg="clayae">clayae</tp:taxon-name-part></tp:taxon-name></italic> (as expressed in the head width) exhibits an intermediate size between the first and third instars of <italic><tp:taxon-name><tp:taxon-name-part taxon-name-part-type="genus" reg="Liocanthydrus">L.</tp:taxon-name-part><tp:taxon-name-part taxon-name-part-type="species" reg="nanops">nanops</tp:taxon-name-part></tp:taxon-name></italic>; the mandibles in <italic><tp:taxon-name><tp:taxon-name-part taxon-name-part-type="genus" reg="Liocanthydrus">L.</tp:taxon-name-part><tp:taxon-name-part taxon-name-part-type="species" reg="clayae">clayae</tp:taxon-name-part></tp:taxon-name></italic> are not as robust as those of the third instar of <italic><tp:taxon-name><tp:taxon-name-part taxon-name-part-type="genus" reg="Liocanthydrus">L.</tp:taxon-name-part><tp:taxon-name-part taxon-name-part-type="species" reg="nanops">nanops</tp:taxon-name-part></tp:taxon-name></italic>; and the siphon in <italic><tp:taxon-name><tp:taxon-name-part taxon-name-part-type="genus" reg="Liocanthydrus">L.</tp:taxon-name-part><tp:taxon-name-part taxon-name-part-type="species" reg="clayae">clayae</tp:taxon-name-part></tp:taxon-name></italic> is more developed than that of the first instar of <italic><tp:taxon-name><tp:taxon-name-part taxon-name-part-type="genus" reg="Liocanthydrus">L.</tp:taxon-name-part><tp:taxon-name-part taxon-name-part-type="species" reg="nanops">nanops</tp:taxon-name-part></tp:taxon-name></italic> but not as strongly developed as that of the third instar of this species. Regarding chaetotaxy, seta PA9 is absent on the parietal of the first instar of <italic><tp:taxon-name><tp:taxon-name-part taxon-name-part-type="genus" reg="Liocanthydrus">L.</tp:taxon-name-part><tp:taxon-name-part taxon-name-part-type="species" reg="nanops">nanops</tp:taxon-name-part></tp:taxon-name></italic>. This conspicuous sensillum, however, is present in the third instar of this species (Fig. <xref ref-type="fig" rid="F9">34</xref>), as well as in all noterid larvae known in detail (e.g. <xref ref-type="bibr" rid="B11">Urcola et al. 2019</xref>, <xref ref-type="bibr" rid="B12">2020</xref>, <xref ref-type="bibr" rid="B13">2021</xref>). Since we examined only a single specimen of each instar of <italic><tp:taxon-name><tp:taxon-name-part taxon-name-part-type="genus" reg="Liocanthydrus">L.</tp:taxon-name-part><tp:taxon-name-part taxon-name-part-type="species" reg="nanops">nanops</tp:taxon-name-part></tp:taxon-name></italic>, we prefer not to consider the absence of PA9 in instar I as a diagnostic character for the species until more material can be studied.</p></tp:treatment-sec><ref-list><ref id="B1"><mixed-citation xmlns:xlink="http://www.w3.org/1999/xlink" xlink:type="simple"><person-group><name name-style="western"><surname>Baca</surname><given-names>SM</given-names></name><name name-style="western"><surname>Gustafson</surname><given-names>GT</given-names></name><name name-style="western"><surname>Toledo</surname><given-names>M</given-names></name><name name-style="western"><surname>Miller</surname><given-names>KB</given-names></name></person-group> (<year>2014</year>) <article-title>Revision of the Neotropical burrowing water beetle genus <italic><tp:taxon-name><tp:taxon-name-part taxon-name-part-type="genus">Liocanthydrus</tp:taxon-name-part></tp:taxon-name></italic> Guignot (<tp:taxon-name><tp:taxon-name-part taxon-name-part-type="order">Coleoptera</tp:taxon-name-part></tp:taxon-name>: <tp:taxon-name><tp:taxon-name-part taxon-name-part-type="family">Noteridae</tp:taxon-name-part></tp:taxon-name>: <tp:taxon-name><tp:taxon-name-part taxon-name-part-type="subfamily">Noterinae</tp:taxon-name-part></tp:taxon-name>: <tp:taxon-name><tp:taxon-name-part taxon-name-part-type="tribe">Noterini</tp:taxon-name-part></tp:taxon-name>) with the description of two new species.</article-title><source>Zootaxa</source><volume>3793</volume>: <fpage>231</fpage>–<lpage>246</lpage>. <ext-link xlink:href="10.11646/zootaxa.3793.2.3" ext-link-type="doi" xlink:type="simple">https://doi.org/10.11646/zootaxa.3793.2.3</ext-link></mixed-citation></ref><ref id="B5"><mixed-citation xmlns:xlink="http://www.w3.org/1999/xlink" xlink:type="simple"><person-group><name name-style="western"><surname>Grosso</surname><given-names>LE</given-names></name></person-group> (<year>1979</year>) Contribución al conocimiento biológico y sistemático de las especies argentinas de <tp:taxon-name><tp:taxon-name-part taxon-name-part-type="family">Noteridae</tp:taxon-name-part></tp:taxon-name> (<tp:taxon-name><tp:taxon-name-part taxon-name-part-type="order">Coleoptera</tp:taxon-name-part></tp:taxon-name>, <tp:taxon-name><tp:taxon-name-part taxon-name-part-type="suborder">Adephaga</tp:taxon-name-part></tp:taxon-name>). Doctoral thesis N° 374, Universidad Nacional de La Plata, La Plata, Argentina.</mixed-citation></ref><ref id="B16"><mixed-citation xmlns:xlink="http://www.w3.org/1999/xlink" xlink:type="simple"><person-group><name name-style="western"><surname>Zimmermann</surname><given-names>A</given-names></name></person-group> (<year>1921</year>) <article-title>Beiträge zur Kenntnis der südamerikanischen Schwimmkäferfauna nebst 41 Neubeschreibungen.</article-title><source>Archiv für Naturgeschichte</source><volume>87</volume>: <fpage>181</fpage>–<lpage>206</lpage>.</mixed-citation></ref><ref id="B13"><mixed-citation xmlns:xlink="http://www.w3.org/1999/xlink" xlink:type="simple"><person-group><name name-style="western"><surname>Urcola</surname><given-names>JI</given-names></name><name name-style="western"><surname>Benetti</surname><given-names>CJ</given-names></name><name name-style="western"><surname>Alarie</surname><given-names>Y</given-names></name><name name-style="western"><surname>Michat</surname><given-names>MC</given-names></name></person-group> (<year>2021</year>) <article-title>The unknown larva of the burrowing water beetle genus <italic><tp:taxon-name><tp:taxon-name-part taxon-name-part-type="genus">Liocanthydrus</tp:taxon-name-part></tp:taxon-name></italic> Guignot, 1957 (<tp:taxon-name><tp:taxon-name-part taxon-name-part-type="order">Coleoptera</tp:taxon-name-part></tp:taxon-name>: <tp:taxon-name><tp:taxon-name-part taxon-name-part-type="family">Noteridae</tp:taxon-name-part></tp:taxon-name>).</article-title><source>Journal of Natural History</source><volume>54</volume>: <fpage>2285</fpage>–<lpage>2296</lpage>. <ext-link xlink:href="10.1080/00222933.2020.1842931" ext-link-type="doi" xlink:type="simple">https://doi.org/10.1080/00222933.2020.1842931</ext-link></mixed-citation></ref><ref id="B11"><mixed-citation xmlns:xlink="http://www.w3.org/1999/xlink" xlink:type="simple"><person-group><name name-style="western"><surname>Urcola</surname><given-names>JI</given-names></name><name name-style="western"><surname>Alarie</surname><given-names>Y</given-names></name><name name-style="western"><surname>Benetti</surname><given-names>CJ</given-names></name><name name-style="western"><surname>Rodriguez</surname><given-names>G</given-names></name><name name-style="western"><surname>Michat</surname><given-names>MC</given-names></name></person-group> (<year>2019</year>) <article-title>Larval morphology and analysis of primary chaetotaxy in the genus <italic><tp:taxon-name><tp:taxon-name-part taxon-name-part-type="genus">Suphis</tp:taxon-name-part></tp:taxon-name></italic> Aubé, 1836 (<tp:taxon-name><tp:taxon-name-part taxon-name-part-type="order">Coleoptera</tp:taxon-name-part></tp:taxon-name>: <tp:taxon-name><tp:taxon-name-part taxon-name-part-type="family">Noteridae</tp:taxon-name-part></tp:taxon-name>).</article-title><source>Zootaxa</source><volume>4619</volume>: <fpage>121</fpage>–<lpage>138</lpage>. <ext-link xlink:href="10.11646/zootaxa.4619.1.5" ext-link-type="doi" xlink:type="simple">https://doi.org/10.11646/zootaxa.4619.1.5</ext-link></mixed-citation></ref><ref id="B12"><mixed-citation xmlns:xlink="http://www.w3.org/1999/xlink" xlink:type="simple"><person-group><name name-style="western"><surname>Urcola</surname><given-names>JI</given-names></name><name name-style="western"><surname>Alarie</surname><given-names>Y</given-names></name><name name-style="western"><surname>Benetti</surname><given-names>CJ</given-names></name><name name-style="western"><surname>Michat</surname><given-names>MC</given-names></name></person-group> (<year>2020</year>) <article-title>Description of the larval stages of <italic><tp:taxon-name><tp:taxon-name-part taxon-name-part-type="genus">Hydrocanthus</tp:taxon-name-part><tp:taxon-name-part taxon-name-part-type="species">socius</tp:taxon-name-part></tp:taxon-name></italic> Sahlberg, 1844 (<tp:taxon-name><tp:taxon-name-part taxon-name-part-type="order">Coleoptera</tp:taxon-name-part></tp:taxon-name>: <tp:taxon-name><tp:taxon-name-part taxon-name-part-type="family">Noteridae</tp:taxon-name-part></tp:taxon-name>) with chaetotaxy analysis.</article-title><source>Annales Zoologici</source><volume>70</volume>: <fpage>687</fpage>–<lpage>695</lpage>. <ext-link xlink:href="10.3161/00034541ANZ2020.70.4.012" ext-link-type="doi" xlink:type="simple">https://doi.org/10.3161/00034541ANZ2020.70.4.012</ext-link></mixed-citation></ref></ref-list></tp:taxon-treatment>
